# Supplementary material for: Short and narrow flag leaf1, a GATA zinc finger domain-containing protein, regulates flag leaf size in rice (Oryza sativa)
Source: BMC Plant Biol. 2018 Nov 9;18:273. doi: 10.1186/s12870-018-1452-9 (PMC6230254; doi:10.1186/s12870-018-1452-9)
Supplement: Supplementary file 4 — Table S1. Primer sequences for mapping SNFL1. (XLS 28 kb) [file 12870_2018_1452_MOESM4_ESM.xls]

## Sheet: Sheet1
Table S1 Primer sequences for mapping SNFL1
Purpose	Primer name	Primer sequence(5’-3’)
Map-based cloning of SNFL1	RM19085F	CTCCTGCATCCATCCTCTCTCC
	RM19085R	AGTGGTGTCACAGCAGCTAAAGG
	RM1054F	ATCGTCTCGTCTCTCTGCTGTGC
	RM1054R	CATATGTACCGCAACCTCACTTGG
	RM19146F	CGCTCCTCCACTCTTCTCCTACC
	RM19146R	CGTGCAGAAAGTCCATTACTCTCC
	RM19157F	GCATTCCTACCAGTGAAACAGAGC
	RM19157R	GTCATGCGTGAGGGAGACAGG
	RM19160F	AGTAGTGCAGACGCGAGGAACC
	RM19160R	GAACAGGAGAGAGGGAGAGAAACG
	RM19164F	GCCGTACACACCGTATTGTGC
	RM19164R	ACCAAGGAACGATGGAAAGAGG
	SSR5-5F	TTCCCCCAAAAGCCCTAACG
	SSR5-5R	GCTTCTTCGCCGCTCCACCTCT
	Indel5-3F	AGATTTGGAGGGACCTAACTTTC
	Indel5-3R	ACCCCCATATGTCATCTCTTTTT
	Indel5-6F	AATTTCTTCTCTTTGCTTTTG
	Indel5-6R	TGTGGGTAGTAGGAGTGTCTTTTT
	Indel5-8F	TTCCCCCAAAAGCCCTAACG
	Indel5-8R	GCTTCTTCGCCGCTCCACCTC
Gene sequencing	50270F	AAAAATTACGGGCGGGAT
	50270R	TTATTGGCGCGTCAGAATTG
RT-PCR	ACTIN-F	GACCCAGATCATGTTTGAGACCT
	ACTIN-R	CAGTGTGGCTGACACCATCAC
	SNFL1-RTF	CCGTGTCCTGGGACGCGACT
	SNFL1-RTR	CCTCCTTCTTGTACCTGATCCCGC
