# Supplementary material for: Short and narrow flag leaf1, a GATA zinc finger domain-containing protein, regulates flag leaf size in rice (Oryza sativa)
Source: BMC Plant Biol. 2018 Nov 9;18:273. doi: 10.1186/s12870-018-1452-9 (PMC6230254; doi:10.1186/s12870-018-1452-9)
Supplement: Supplementary file 5 — Table S2. Primers used to construct vectors. (XLS 26 kb) [file 12870_2018_1452_MOESM5_ESM.xls]

## Sheet: Sheet1
Table S2 Primers used to construct vectors
Purpose	Primer name	Primer sequence(5’-3’)
Complementation	SNFL1COMF	GCCggatccGGTGGTACACGGGACGAGT
	SNFL1COMR	GCCaagcttATCACTCGGCGTGTCAATC
GUS staining	SNFL1-PF	CGCggatccATATTCGGTTACGTGACTTGATAAA
	SNFL1-PR	GCCccatggGGCTCCTATCAACTGATGAACTG
Sub-cellular localization	SNFL1cellF	CGGactagtTGTGAATAGCCAGTTCAGTTCATC
	SNFL1cellR	CGCggatccGTTGTAGTGGTAGAGGCTAGCTCG
